# Supplementary material for: Temporal and spatial evolution characteristics and decoupling trend of Chinese agricultural carbon emission efficiency
Source: PLoS One. 2024 Oct 10;19(10):e0311562. doi: 10.1371/journal.pone.0311562 (PMC11466403; doi:10.1371/journal.pone.0311562)
Supplement: S1 Data — (XLSX) [file pone.0311562.s001.xlsx]

## Sheet: Sheet1
	year	Labour force（ten thousand people）	Land（thousand hectares ）	Water resource（thousand hectares ）	Fertilizer（10,000 tons）	Pesticide（10,000 tons）	Agricultural film（10,000 tons）	Agricultural machinery power（10,000 kW）	Economic growth（Billion）	Total population（ten thousand people）	Total area(thousand hectares)
Beijing	2011	58.05	302.6	209.3	13.8	0.3936	1.3268	265.2	163.37	2019	1680
Tianjin	2011	73.18	468	338	24.4	0.3796	1.2568	583.87	155.2	1355	1130
Hebei	2011	1433.17	8773.7	4596.6	326.3	8.3006	12.3785	10349.2	2484.67	7241	18770
Shanxi	2011	643.43	3797.4	1319.9	114.6	2.8382	4.1531	2927.3	711.61	3593	15630
Inner Mongoria	2011	542.33	7109.9	3072.4	176.9	2.4474	6.066	3172.7	1080.9	2482	118300
Liaoning	2011	663.63	4145.7	1588.4	144.6	5.6565	14.3348	2399.89	1208.66	4383	14590
Jilin	2011	510.17	5222.3	1807.5	195.2	4.5595	5.7069	2355.04	910.43	2749	18740
Heilongjiang	2011	677.71	12222.9	4332.7	228.4	7.7958	7.5589	4097.84	1778.45	3834	47300
Shanghai	2011	33.38	400.6	199.6	12	0.6295	2.0489	105.68	169.82	2347	630
Jiangsu	2011	821.69	7663.2	3817.9	337.2	8.65	10.644	4106.11	2622.67	7899	10260
Zhejiang	2011	616.76	2462.7	1456.8	92.1	6.3854	5.8416	2461.25	1126.81	5463	10200
Anhui	2011	1493.01	9022.9	3547.7	329.7	11.7475	8.6114	5657.08	1640.3	5963	13970
Fujian	2011	620.37	2285.8	967.5	120.9	5.8276	5.7814	1250.81	1025.03	3720	12310
Jiangxi	2011	849.51	5486.8	1867.7	140.8	9.9537	4.771	4200.03	931.17	4488	16700
Shandong	2011	1981.21	10865.4	4986.9	473.6	16.4812	31.8317	12098.2	3737.04	9637	15380
Henan	2011	2655.29	14258.6	5150.4	673.7	12.8747	15.1616	10515.8	3553.25	9388	16700
Hubei	2011	885.63	8009.6	2455.7	354.9	13.9524	6.5044	3571.23	2244.55	5758	18590
Hunan	2011	1863.91	8402	2762.4	242.5	12.0431	7.3729	4935.59	2089.89	6596	21180
Guangdong	2011	1402.33	4572	1873.2	241.3	11.4082	4.4035	2414.82	1910.21	10505	18000
Guangxi	2011	1546.23	5996.5	1529.2	242.7	6.6229	3.7403	3033.15	1602.48	4645	23600
Hainan	2011	208.73	838.3	247.5	47.7	4.6854	1.9387	444.33	395.46	877	3400
Chongqing	2011	604.04	3413.1	692.9	95.6	2.0324	3.9332	1140.3	717.28	2919	8230
Sichuan	2011	2086.16	9565.6	2600.8	251.2	6.191	12.2227	3426.1	2454.26	8050	48140
Guizhou	2011	1165.32	5021.2	1201.2	94.1	1.4469	4.0857	1851.4	655.71	3469	17600
Yunnan	2011	1646.28	6667.5	1634.2	200.5	4.8157	9.1229	2628.39	1108.74	4631	38330
Shaanxi	2011	822.17	4181	1274.3	207.3	1.241	3.7912	2182.85	1350.68	3743	20560
Gansu	2011	715.42	4094.8	1291.8	87.2	6.8413	14.3989	2136.48	688.56	2564	45440
Qinghai	2011	118.11	547.7	251.7	8.3	0.1995	0.5406	430.69	102.91	568	72230
Ningxia	2011	123.94	1260.4	477.6	38.2	0.2692	1.5244	768.73	219.2	639	6640
Xinjiang	2011	402.4	4983.5	3884.6	183.7	1.934	18.2977	1796.69	1450.67	2209	166000
Beijing	2012	55.3	278.03	207.54	13.67	0.3879	1.25492	241.1	166.29	2077.5	1680
Tianjin	2012	61	448.98	337.04	24.45	0.3808	1.2401	568.13	164.19	1378	1130
Hebei	2012	1418	8361.89	4603.07	329.33	8.4831	12.6941	10553.8	2710.55	7262	18770
Shanxi	2012	609	3696.23	1319.06	118.28	2.981	4.5864	3056.09	774.35	3548.21	15630
Inner Mongoria	2012	583.4	7670.84	3125.24	189.04	2.9924	6.9234	3280.56	1202.78	2463.9	118300
Liaoning	2012	694.663	4095.55	1698.82	146.9	5.9053	14.5054	2526.89	1401.51	4244.8	14590
Jilin	2012	628.98	5431.98	1851.87	206.73	5.1239	5.67	2554.65	1017.33	2701.5	18740
Heilongjiang	2012	812	13929.7	4776.48	240.28	8.0511	8.459	4552.93	2339.82	3724	47300
Shanghai	2012	45.7	401.64	199.02	10.99	0.5817	1.93002	112.73	176.8	2398.5	630
Jiangsu	2012	959	7569.22	3929.72	330.95	8.3675	11.255	4214.64	2942.11	2676.64	10260
Zhejiang	2012	499	2095.67	1471.02	92.15	6.2874	6.2287	2489.4	1197.12	1616.25	10200
Anhui	2012	1531.2	9336.3	3585.09	333.53	11.6741	9.1171	5902.77	1786.46	5978	13970
Fujian	2012	551	1761.23	968.51	120.87	5.7846	5.8692	1286.8	1119.42	3841	12310
Jiangxi	2012	758.8	5596.83	1907.06	141.26	10.0413	5.0275	4599.68	1020.74	4475.49	16700
Shandong	2012	2168	10862.3	5058.11	476.26	16.1955	31.8055	12419.9	3829.19	9580	15380
Henan	2012	2136	14386.9	5205.63	684.43	12.8289	15.5169	10872.7	3897.46	10932	16700
Hubei	2012	1510.44	7684.4	2548.91	354.89	13.9524	6.5044	3842.16	2416.35	6165.4	18590
Hunan	2012	1668.99	8299.62	2715.78	249.11	12.298	7.9536	5189.24	2255.43	7135.6	21180
Guangdong	2012	1243	4248.43	1874.44	245.38	11.3878	4.443	2496.68	2060.91	11041	18000
Guangxi	2012	1590	6036.16	1541.29	249.04	6.7784	3.9699	3195.91	1724	5240	23600
Hainan	2012	218.15	786.57	256.75	45.53	3.9637	2.1394	479.66	453.09	907.82	3400
Chongqing	2012	531.18	3320.31	702.97	96.02	1.948	4.0928	1162	801.18	3343.44	8230
Sichuan	2012	1905	9319.58	2662.65	253.03	6.0317	12.6827	3694.03	2764.9	8085	48140
Guizhou	2012	1189.04	5201.03	1214.57	98.17	1.445	4.4062	2106.65	865.41	3587	17600
Yunnan	2012	1636.57	6674.13	1677.9	210.21	5.5326	10.128	2874.45	1374.39	4631	38330
Shaanxi	2012	809	4182.84	1277.18	239.8	1.2952	3.90767	2350.17	1512.8	3787	20560
Gansu	2012	901.67	3770.7	1297.58	92.13	7.3748	15.0374	2279.08	772.98	2550	45440
Qinghai	2012	115.1	554.21	251.67	9.3	0.1805	0.53292	434.99	117.09	570.77	72230
Ningxia	2012	155.5	1176.46	491.35	39.44	0.274	1.52817	787.28	234.79	659.128	6640
Xinjiang	2012	607.14	4673.34	4029.07	192.7	1.9848	18.7756	1968.93	1692.89	2253	166000
Beijing	2013	50.7	237.29	153.02	12.78	0.3864	1.23565	207.72	170.41	2125.4	1680
Tianjin	2013	56	441.34	308.87	24.34	0.3639	1.2901	554.18	176.63	1410	1130
Hebei	2013	1375	8416.01	4349.03	331.04	8.672	13.6006	10762.7	2975.01	7287.59	18770
Shanxi	2013	592	3667.89	1382.79	121.02	3.0534	4.6399	3183.3	839.06	3534.98	15630
Inner Mongoria	2013	580.9	7823.05	2957.76	202.42	3.1332	8.0822	3430.57	1368.88	2455.3	118300
Liaoning	2013	683.802	4154.41	1407.84	151.76	6.0035	14.6068	2631.98	1499.99	4238	14590
Jilin	2013	607.09	5632.95	1510.13	216.79	5.1011	5.8485	2730.04	1075.44	2678.5	18740
Heilongjiang	2013	789	14212	5342.12	244.96	8.4016	8.5378	4849.28	2954.75	3666	47300
Shanghai	2013	46.36	391.3	184.09	10.78	0.5019	1.9436	113.17	177.93	2448.43	630
Jiangsu	2013	930	7597.93	3785.27	326.83	8.1157	11.6846	4405.62	3137.14	2724.49	10260
Zhejiang	2013	461	2062.45	1409.39	92.43	6.2198	6.4663	2462.2	1295.98	1622.44	10200
Anhui	2013	1467.7	9364.9	4305.53	338.4	11.7774	9.4882	6140.28	1916.19	5988	13970
Fujian	2013	511	1740.96	1122.42	120.57	5.7804	5.9154	1336.76	1196.59	3885	12310
Jiangxi	2013	722.8	5636.98	1995.6	141.58	9.9922	5.1401	2014.13	1094.72	4475.56	16700
Shandong	2013	2068	11136.6	4729.03	472.66	15.8384	31.8727	12739.8	4335.77	9612	15380
Henan	2013	2044	14586.5	4969.11	696.37	13.0058	16.7794	11150	4126.25	11039	16700
Hubei	2013	1458.59	7731.26	2791.41	351.93	12.7152	6.631	4081.05	2585.15	6170.6	18590
Hunan	2013	1656.01	8352.67	3084.3	248.19	12.4298	8.24068	5433.99	2257.55	7179.87	21180
Guangdong	2013	1172	4178.17	1770.76	243.91	11.009	4.5781	2564.89	2229.64	11270	18000
Guangxi	2013	1489	6076.46	1586.37	255.7	6.9037	4.1479	3382.98	1868.3	5282	23600
Hainan	2013	199.41	772.48	260.93	47.57	4.3478	2.3333	502.1	476.05	901.93	3400
Chongqing	2013	495.08	3318.49	675.18	96.64	1.8354	4.286	1198.88	855.5	3358.42	8230
Sichuan	2013	1854	9371.69	2616.54	251.14	5.9954	12.7854	3953.09	2886.48	8109	48140
Guizhou	2013	1179.76	5388.73	926.9	97.42	1.348	4.7495	2240.8	997.76	3632	17600
Yunnan	2013	1615.29	6848.56	1660.27	219.02	5.4782	10.6606	3070.33	1606.89	4641	38330
Shaanxi	2013	791	4108.22	1209.94	241.73	1.2998	4.08471	2452.72	1697.14	3804	20560
Gansu	2013	891.86	3779.84	1284.08	94.71	7.776	16.5791	2418.46	853.79	2537	45440
Qinghai	2013	116.6	555.77	186.9	9.8	0.1997	0.64722	410.58	140.54	571.15	72230
Ningxia	2013	147.3	1147.08	498.56	40.44	0.2699	1.66273	801.98	261.83	666.374	6640
Xinjiang	2013	581.8	4744.47	4769.89	203.22	2.1285	20.6666	2165.86	1828.63	2258	166000
Beijing	2014	46.5	194.64	143.11	11.64	0.3603	1.09029	195.76	155.1	2171.1	1680
Tianjin	2014	56	443.01	308.87	23.27	0.3642	1.2274	552.33	182.23	1429	1130
Hebei	2014	1338	8454.9	4404.22	335.61	8.6329	13.7918	10942.9	2893.29	7322.9	18770
Shanxi	2014	595	3664.57	1408.17	119.61	3.1029	4.83805	3286.2	872.56	3528.49	15630
Inner Mongoria	2014	582	8079.08	3011.88	222.67	3.0875	8.94094	3632.55	1457.94	2449.1	118300
Liaoning	2014	687.864	4219.8	1473.97	151.55	6.0294	14.6207	2730.22	1529.85	4244.2	14590
Jilin	2014	586.53	5890.5	1628.43	226.66	5.9517	5.7858	2919.09	1118.55	2671.3	18740
Heilongjiang	2014	768.6	14497.7	5305.2	251.93	8.7381	8.4424	5155.52	3193.58	3608	47300
Shanghai	2014	44.81	369.91	184.09	10.15	0.4666	1.92868	117.76	175.46	2467.06	630
Jiangsu	2014	890	7615.79	3890.53	323.61	7.9531	11.9846	4649.98	3325.67	2778.98	10260
Zhejiang	2014	426	1986.77	1425.37	89.62	5.8748	6.5677	2420.13	1337.71	1630.49	10200
Anhui	2014	1415.3	9500.18	4331.69	341.39	11.3974	9.6155	6365.83	2027.09	5997	13970
Fujian	2014	493	1670.17	1116.12	122.61	5.6391	6.0932	1368.35	1307.63	3945	12310
Jiangxi	2014	680.9	5667.34	2001.57	142.87	9.4764	5.3122	2118.39	1170.83	4479.73	16700
Shandong	2014	2023.2	11316.6	4901.95	468.08	15.635	30.5168	13101.4	4556.1	97747	15380
Henan	2014	1897	14731.5	5101.15	705.75	12.9866	16.3477	11476.8	4399.17	11102	16700
Hubei	2014	1374.29	7791.42	2855.32	348.27	12.6099	6.9186	4292.9	2651.16	6162.3	18590
Hunan	2014	1651.37	8398.63	3101.7	247.8	12.4277	8.2946	5672.1	2324.78	7147.28	21180
Guangdong	2014	1112	4225.19	1770.99	249.58	11.2664	4.6206	2632.37	2357.16	11489	18000
Guangxi	2014	1391	5855.03	1600	258.68	7.1999	4.4087	3567.49	1993.98	5475	23600
Hainan	2014	195.59	779.4	259.92	49.46	3.99	2.81	517.31	555.72	916.34	3400
Chongqing	2014	436.78	3288.58	677.26	97.26	1.8437	4.3824	1243.34	906.43	3375.2	8230
Sichuan	2014	1804	9377.7	2666.32	250.19	5.9385	13.0263	4160.12	3068.61	8139	48140
Guizhou	2014	1171.02	5510.5	981.83	101.29	1.3425	4.8949	2458.4	1322.7	3677	17600
Yunnan	2014	1591.07	6842.84	1708.97	226.86	5.7225	11.0993	3215.03	1765.43	4653	38330
Shaanxi	2014	795	4053.87	1226.49	230.19	1.2793	4.14787	2552.13	1848.79	3827	20560
Gansu	2014	882	3775.83	1297.06	97.6	7.7832	17.6169	2545.71	897.79	2531	45440
Qinghai	2014	116.2	553.7	182.49	9.74	0.1886	0.70459	440.9	144.21	575.83	72230
Ningxia	2014	134.5	1126.76	498.91	39.67	0.2586	1.52813	813.02	265.37	678.116	6640
Xinjiang	2014	574.1	5074.23	4831.89	236.98	3.0439	26.2921	2341.76	1982.99	2325	166000
Beijing	2015	43.1	172.14	137.35	10.53	0.3174	1.04015	186.05	154.48	2188.3	1680
Tianjin	2015	53	433.28	308.87	21.78	0.3528	1.05519	546.92	182.51	1439	1130
Hebei	2015	1292	8457.76	4447.98	335.49	8.3328	13.7983	11102.8	2820.11	7345.2	18770
Shanxi	2015	550	3612.65	1460.28	118.55	3.1035	4.78639	3351.65	846.87	3518.62	15630
Inner Mongoria	2015	572.3	8423.68	3086.9	229.35	3.2961	9.50209	3805.11	1474.54	2440.4	118300
Liaoning	2015	689.419	4335.47	1520.31	152.09	5.9875	14.1942	2813.86	1796.54	4229.7	14590
Jilin	2015	566.9	5997.91	1790.87	231.24	6.2285	5.9164	3152.54	1114.7	2662.1	18740
Heilongjiang	2015	766	14811.9	5530.84	255.31	8.2949	8.3097	5442.29	3156.93	3529	47300
Shanghai	2015	46.01	350.64	188.21	9.92	0.4415	1.80302	119.01	167.86	2457.59	630
Jiangsu	2015	846	7693.7	3952.5	319.99	7.81	11.3243	4825.49	3675.87	2815.59	10260
Zhejiang	2015	388	1977.8	1432.15	87.52	5.6458	6.7458	2360.73	1378.65	1642.42	10200
Anhui	2015	1396	9598.29	4400.34	338.69	11.1048	9.7943	6580.99	2080.09	6011	13970
Fujian	2015	480	1617.17	1061.65	123.8	5.577	6.2067	1384.13	1358.58	3984	12310
Jiangxi	2015	645.3	5688.41	2027.67	143.58	9.3873	5.3977	2260.82	1361.85	4484.53	16700
Shandong	2015	1963.2	11381	4964.43	463.5	15.1004	30.1575	13353	4662.61	9822	15380
Henan	2015	1719	14879.7	5210.64	716.09	12.8748	16.2001	11710.1	4503.71	11217	16700
Hubei	2015	1304.21	7983.43	2899.15	333.87	12.0685	7.1321	4468.12	2674.07	6138.9	18590
Hunan	2015	1618.71	8355.22	3113.32	246.54	12.2353	8.3989	5894.06	2325.93	7202.29	21180
Guangdong	2015	1046	4194.55	1771.26	256.46	11.3782	4.6795	2696.79	2490.2	11678	18000
Guangxi	2015	1297	6078.81	1618.79	259.86	7.4916	4.6276	3803.18	2146.37	5518	23600
Hainan	2015	189.95	757.5	263.99	51.14	3.98	3.2433	511.59	598.7	907.67	3400
Chongqing	2015	440.3	3311.32	687.19	97.72	1.8199	4.51616	1299.73	963.03	3371.84	8230
Sichuan	2015	1758	9451.06	2735.09	249.83	5.8912	13.217	4404.55	3315.51	8196	48140
Guizhou	2015	1161.54	5532.9	1065.43	103.69	1.3722	4.9403	2575.15	1773.72	3708	17600
Yunnan	2015	1576.53	6818.64	1757.71	231.87	5.8648	11.3104	3333.04	1794.65	4663	38330
Shaanxi	2015	795	4050	1236.77	231.95	1.3092	4.30684	2667.27	1885.46	3846	20560
Gansu	2015	876.27	3768.38	1306.72	97.92	7.8848	18.3735	2684.95	951.15	2523	45440
Qinghai	2015	115.1	558.39	196.99	10.13	0.1956	0.7377	453.87	145	576.86	72230
Ningxia	2015	125.5	1132.43	506.53	40.09	0.2593	1.56416	831.26	300.04	683.562	6640
Xinjiang	2015	569.55	5175.47	4944.92	248.09	2.5838	26.8901	2489.32	2037.59	2385	166000
Beijing	2016	41.7	145.55	128.47	9.65	0.3031	0.98669	144.45	145.2	2195	1680
Tianjin	2016	51	443.66	306.62	21.78	0.3307	1.1644	470	181.89	1443	1130
Hebei	2016	1186	8467.51	4457.64	331.79	8.1691	13.8434	7401.97	2772.86	7374.99	18770
Shanxi	2016	522	3591.54	1487.29	117.07	3.055	4.89219	1744.26	824.42	3514.48	15630
Inner Mongoria	2016	590.5	8957.21	3131.53	234.64	3.2339	9.56312	3331.09	1477.56	2436.2	118300
Liaoning	2016	705.414	4242.73	1572.99	148.06	5.6264	13.7273	2168.45	1589.88	4232	14590
Jilin	2016	546.24	6063.25	1832.17	233.61	5.8523	5.9565	3105.27	948.98	26645.5	18740
Heilongjiang	2016	758.2	14829.5	5932.74	252.75	8.2474	8.2575	5634.27	3189.71	3463	47300
Shanghai	2016	45.45	303.78	189.81	9.13	0.3913	1.70619	122.31	146.58	2467.37	630
Jiangsu	2016	815	7639.9	4054.07	312.52	7.6184	11.3941	4906.55	3663.42	2883.79	10260
Zhejiang	2016	352	1946.46	1446.31	84.48	4.9482	6.73	2136.69	1455.29	379.998	10200
Anhui	2016	1383.5	8790.1	4437.46	327.01	10.5704	9.6966	6867.5	2137.03	6033	13970
Fujian	2016	450	1548.8	1055.37	123.84	5.5387	6.2424	1269.09	1474.49	4016	12310
Jiangxi	2016	608.7	5668.88	2036.83	141.97	9.2188	5.2757	2201.62	1435.31	4495.65	16700
Shandong	2016	1706.9	11278.6	5161.16	456.46	14.864	29.7961	9797.61	4387.51	9921	15380
Henan	2016	1546	14902.7	5242.92	715.03	12.7107	16.3149	9854.96	4459.29	11370	16700
Hubei	2016	1246.66	7908.5	2905.57	327.96	11.7401	6.7306	4187.75	2794.79	6156.76	18590
Hunan	2016	1587.32	8341.5	3132.37	246.44	11.8661	8.4679	6097.54	2485.49	7318.81	21180
Guangdong	2016	987	4181.56	1771.71	261.02	11.3652	4.5505	2390.5	2763.79	11908	18000
Guangxi	2016	1027	5966.74	1646.07	262.14	8.5694	4.8445	3527.26	2342.2	5579	23600
Hainan	2016	187.45	731.9	289.95	50.62	3.4028	2.6704	516.57	676.56	902.18	3400
Chongqing	2016	419.19	3333.1	690.6	96.14	1.7604	4.52647	1318.66	1123.83	3392.11	8230
Sichuan	2016	1709	9493.82	2813.55	248.98	5.8038	13.2384	4267.32	3701.64	8251	48140
Guizhou	2016	1136.87	5604.8	1088.07	103.67	1.3677	5.1053	2041.06	1900.61	3758	17600
Yunnan	2016	1474.04	6786.62	1809.39	235.58	5.8601	11.5926	3440.64	1888.83	4677	38330
Shaanxi	2016	803	4160.15	1251.39	233.05	1.319	4.37166	2171.91	1997.81	3874	20560
Gansu	2016	866.67	3749.2	1317.51	93.42	6.9915	19.5092	1903.9	985.73	2520	45440
Qinghai	2016	115.2	557.75	202.35	8.76	0.1939	0.79439	458.56	155.52	581.88	72230
Ningxia	2016	117.6	1118.85	515.15	40.72	0.2587	1.51368	580.54	299.71	694.613	6640
Xinjiang	2016	573.87	5921.27	4982.03	250.19	2.7596	26.6197	2552.15	2201.74	2428	166000
Beijing	2017	38.6	120.94	115.48	8.55	0.2726	0.89726	133.51	129.83	2194.4	1680
Tianjin	2017	48	439.52	306.62	18.01	0.2353	1.09064	464.65	183.17	1410	1130
Hebei	2017	1086	8381.65	4474.67	322	7.7623	12.81	7580.58	2890.6	7409.14	18770
Shanxi	2017	500	3577.62	1511.21	112	2.8831	4.99976	1376.3	861.89	3510.46	15630
Inner Mongoria	2017	589.4	9014.22	3174.83	235.04	3.5618	9.43063	3483.55	1434.73	2433.4	118300
Liaoning	2017	714.751	4172.32	1610.55	145.47	5.7474	12.4791	2215.14	1620.48	4196.5	14590
Jilin	2017	526.54	6086.2	1893.05	231.02	5.6294	6.0752	3284.65	895.83	2615.8	18740
Heilongjiang	2017	746.3	14767.6	6030.97	251.2	8.3218	7.977	5813.76	3471.26	3399	47300
Shanghai	2017	42.44	284.95	190.76	8.9	0.3523	1.56643	121.84	146.4	2466.28	630
Jiangsu	2017	770	7556.4	4131.88	303.85	7.3167	11.5085	4991.41	3764.73	2945.7	10260
Zhejiang	2017	319	1981.11	1444.7	82.63	4.6303	6.7891	2072.27	1494.49	1672	10200
Anhui	2017	1363.3	8726.68	4504.14	318.72	9.9394	9.7601	6312.86	2241.42	6057	13970
Fujian	2017	418	1549.34	1064.84	116.32	5.2167	6.2415	1232.42	1527	4065	12310
Jiangxi	2017	572.3	5638.46	2039.42	134.97	8.7737	5.3509	2309.6	1489.29	4511.48	16700
Shandong	2017	1622.5	11107.8	5191.06	439.96	14.067	28.7098	10144	4403.23	10009	15380
Henan	2017	1375	14732.5	5273.63	706.7	12.0713	15.7298	10038.3	4552.68	11377	16700
Hubei	2017	1196.22	7956.14	2919.17	317.93	10.9588	6.5876	4335.09	2962.49	6141.8	18590
Hunan	2017	1515.16	8321.97	3145.87	245.26	11.6023	8.52087	6254.83	2597.63	7296.26	21180
Guangdong	2017	933	4227.51	1774.61	258.3	11.2958	4.58669	2410.77	2889.97	12141	18000
Guangxi	2017	1110	5969.88	1669.87	263.83	7.2495	4.7693	3658.33	2538.87	5600	23600
Hainan	2017	183.53	709.44	289.25	51.36	3.3408	2.76419	569.8	707.42	910.41	3400
Chongqing	2017	402.91	3339.56	694.26	95.46	1.7467	4.54788	1352.6	1165.69	3389.82	8230
Sichuan	2017	1661.5	9575.05	2873.1	241.95	5.5751	13.0993	4420.3	4004.2	8289	48140
Guizhou	2017	828.02	5659.37	1114.12	95.65	1.3399	5.11384	2181.43	2076.99	3803	17600
Yunnan	2017	1380.11	6790.8	1851.42	231.94	5.7675	12.015	3534.53	1982.52	4693	38330
Shaanxi	2017	805	4063.88	1263.09	232.15	1.3335	4.39536	2242.51	2095.29	3904	20560
Gansu	2017	852.44	3752.03	1331.43	84.49	5.1995	17.2188	2018.59	1068.61	2522	45440
Qinghai	2017	114.8	555.31	206.61	8.67	0.1875	0.84158	462.35	162.38	586.49	72230
Ningxia	2017	106.3	1132.63	511.45	40.8	0.254	1.50873	605.38	308.96	705.078	6640
Xinjiang	2017	546.2	5886.96	4952.29	250.74	2.767	25.2646	2638.84	2313.24	2480	166000
Beijing	2018	36.5	103.79	109.67	7.29	0.2574	0.82433	125.65	114.75	2191.7	1680
Tianjin	2018	45	429.27	304.66	16.95	0.219	0.90698	347.98	197.21	1383	1130
Hebei	2018	982	8197.13	4492.33	312.4	6.145	10.9833	7706.2	3085.86	7426.37	18770
Shanxi	2018	478	3555.16	1518.68	109.61	2.6543	4.90674	1441.09	894.95	3502.47	15630
Inner Mongoria	2018	577	8824.07	3196.52	222.67	2.9585	9.39692	3663.66	1512.5	2422.2	118300
Liaoning	2018	711.8	4207.11	1619.33	145.02	5.507	11.7976	2243.72	1749.41	4191.9	14590
Jilin	2018	508.58	6080.89	1893.05	228.3	5.0991	5.6216	3466	992.96	2608.9	18740
Heilongjiang	2018	746.3	14673.3	6119.57	245.64	7.4182	7.7431	6084.65	3634.99	3327	47300
Shanghai	2018	40.83	282.27	190.76	8.37	0.3177	1.47808	93.97	150.09	2475.39	630
Jiangsu	2018	738	7520.23	4179.83	292.45	6.96	11.6064	5017.71	3735.02	3013.29	10260
Zhejiang	2018	278	1978.68	1440.8	77.76	4.3725	6.8731	2009.33	1517.96	1694.8	10200
Anhui	2018	1353.6	8771.11	4538.29	311.8	9.4177	9.7828	6543.81	2253.66	6076	13970
Fujian	2018	400	1577.31	1085.18	110.74	4.9143	6.0002	1228.27	1653.45	4104	12310
Jiangxi	2018	527.9	5555.81	2032.02	123.2	7.7183	5.2218	2381.97	1549.22	4513.5	16700
Shandong	2018	1534.5	11076.8	5235.99	420.35	12.9882	27.6935	10415.2	4678.26	10096	15380
Henan	2018	1303	14783.4	5288.69	692.79	11.3603	15.2838	10204.5	4973.68	11444	16700
Hubei	2018	1147.05	7952.9	2931.9	295.82	10.3317	6.3554	4424.61	3033.76	6172.9	18590
Hunan	2018	1462.38	8111.09	3164	242.61	11.4155	8.53973	6338.57	2664.3	7326.62	21180
Guangdong	2018	864	4279.36	1775.21	231.32	9.3684	4.4814	2429.94	3089.57	12348	18000
Guangxi	2018	1024	5972.38	1706.88	255.05	6.9714	4.71951	3750.82	2717.48	5659	23600
Hainan	2018	177.09	712.94	290.48	48.37	2.325	2.5539	565.82	729.51	925.1	3400
Chongqing	2018	390.62	3348.49	696.94	93.17	1.7191	4.4625	1428.12	1292.68	3403.64	8230
Sichuan	2018	1618	9615.32	2932.54	235.21	5.1276	12.0186	4603.88	4153.71	8321	48140
Guizhou	2018	764.96	5477.16	1132.24	89.48	1.1122	5.50307	2376.65	2288.71	3822	17600
Yunnan	2018	1295.3	6890.77	1898.07	217.37	5.2591	11.9685	2693.51	2234.74	4703	38330
Shaanxi	2018	804	4091.01	1274.99	229.64	1.255	4.41467	2311.79	2244.96	3931	20560
Gansu	2018	838.54	3773.55	1337.54	83.17	4.2864	16.1272	2102.8	1166.1	2515	45440
Qinghai	2018	110.1	557.25	214.04	8.32	0.1784	0.75563	472.09	169.24	587.32	72230
Ningxia	2018	98.3	1164.57	523.45	38.37	0.2266	1.49752	621.88	344.63	709.536	6640
Xinjiang	2018	539.62	6068.89	4883.46	254.99	2.3732	26.9839	2731.79	2541.16	2520	166000
Beijing	2019	31.3	88.55	109.24	6.17	0.2257	0.7699	122.84	102.33	2190.1	1680
Tianjin	2019	43	410.27	304.8	16.24	0.2171	0.8096	359.84	202.91	1385	1130
Hebei	2019	938	8132.69	4482.16	297.27	5.7344	10.3211	7830.72	3114.86	7446.56	18770
Shanxi	2019	462	3524.42	1519.34	108.41	2.5319	4.8555	1517.57	936.76	3496.88	15630
Inner Mongoria	2019	589.4	8885.02	3199.19	218.44	2.7278	9.4194	3866.42	1606.34	2415.3	118300
Liaoning	2019	692	4217.1	1629.18	139.91	5.1074	11.3505	2353.89	1912.02	4190.2	14590
Jilin	2019	489.61	6117.05	1909.5	227.06	4.8658	5.313	3653.74	1014.12	2601.7	18740
Heilongjiang	2019	569.22	14770.1	6177.59	223.27	6.4267	7.1831	6359.08	3774.48	3255	47300
Shanghai	2019	40.8	261.39	190.76	7.53	0.2771	1.3213	98.04	145.81	2481.34	630
Jiangsu	2019	706	7442.63	4205.44	286.21	6.7396	11.4153	5111.95	3828.6	3094.93	10260
Zhejiang	2019	244	1999.62	1405.43	72.5	3.8572	6.6737	1908.04	1594.96	17715.3	10200
Anhui	2019	1247	8781.96	4580.84	298.02	8.8271	10.3735	6650.47	2365.39	6092	13970
Fujian	2019	369	1599.29	1076.78	106.26	4.5477	5.8507	1237.73	1774.77	4137	12310
Jiangxi	2019	489.8	5521.18	2036.14	115.57	6.2701	5.202	2470.66	1624.25	4515.95	16700
Shandong	2019	1445.9	10933.1	5271.37	395.34	12.0342	26.7113	10679.8	4914.43	10148	15380
Henan	2019	1251	14714	5328.95	666.72	10.7231	15.0762	10357	5408.59	11486	16700
Hubei	2019	1107.24	7815.89	2968.99	273.89	9.7024	5.8801	4515.73	3257.85	6177.8	18590
Hunan	2019	1409.24	8122.79	3176.11	229.01	10.5548	8.3792	6471.82	3052.06	7319.53	21180
Guangdong	2019	823	4357.38	1773.4	225.79	8.7489	4.3842	2455.79	3530.21	12489	18000
Guangxi	2019	951	5989.21	1713.08	252.04	6.8144	4.7577	3840.04	3102.27	5695	23600
Hainan	2019	175.15	676.24	290.63	46.26	2.1358	3.055	581.23	819.58	937.03	3400
Chongqing	2019	381.48	3345.74	697.68	91.08	1.6542	4.2559	1464.67	1397.49	3416.29	8230
Sichuan	2019	1579.5	9692.98	2954.09	222.77	4.629	12.3235	4682.3	4395.04	8351	48140
Guizhou	2019	700.45	5481.56	1153.99	83.18	0.921	4.4121	2484.6	2535.68	3848	17600
Yunnan	2019	1260.51	6938.86	1922.49	204.03	4.7441	12.2139	2714.4	2680.16	4714	38330
Shaanxi	2019	803	4132.09	1285.16	202.52	1.224	4.478	2331.49	2445.83	3944	20560
Gansu	2019	706	3831.57	1328.86	80.88	4.1938	15.2253	2174.01	1306.41	2509	45440
Qinghai	2019	105.4	553.54	213.33	6.19	0.1398	0.778	484.24	181.25	590.44	72230
Ningxia	2019	90.6	1152.96	538.29	38.44	0.2245	1.56	632.15	330.78	716.933	6640
Xinjiang	2019	489.16	6169.99	4959.89	257.76	2.2948	26.2677	2788.97	2616.3	2559	166000
Beijing	2020	28	98.18	109.35	6.06	0.2149	0.7562	120.22	107.57	2189	1680
Tianjin	2020	36	419.17	299.12	15.29	0.1997	0.7521	365.08	228.76	1386	1130
Hebei	2020	815	8089.44	4470.03	285.71	5.4289	10.3742	7965.74	3413.34	7463.84	18770
Shanxi	2020	424	3541.51	1517.38	107.41	2.4866	4.8592	1595.26	1075.94	3490.5	15630
Inner Mongoria	2020	443	8882.81	3199.12	207.69	2.3426	9.5297	4056.58	1699.01	2402.8	118300
Liaoning	2020	631	4287.78	1632.54	137.57	4.4722	11.4381	2471.26	2056.82	4165.9	14590
Jilin	2020	472	6150.99	1905.44	225.29	4.693	5.1364	3896.95	1231.84	2577.1	18740
Heilongjiang	2020	538	14910.1	6171.61	224.22	6.0749	7.0501	6775.09	4044.15	3171	47300
Shanghai	2020	27	255.16	165.05	6.89	0.2644	1.2864	102.12	138	2488.36	630
Jiangsu	2020	675	7478.4	4224.73	280.75	6.5703	11.1776	5213.83	4102.16	3193.26	10260
Zhejiang	2020	208	2014.5	1415.7	69.61	3.6561	6.6892	1813.17	1593.96	1741.09	10200
Anhui	2020	815	8817.99	4608.83	289.9	8.3294	10.3299	6799.5	2525.42	6105	13970
Fujian	2020	323	1631.27	1110.42	100.81	4.3163	5.1824	1260.2	1818.18	4161	12310
Jiangxi	2020	455	5644.37	2038.49	108.81	5.2708	5.2296	2591.05	1689.88	4518.86	16700
Shandong	2020	1373	10889.1	5293.56	380.88	11.4311	26.5659	10964.7	5168.36	10172	15380
Henan	2020	1223	14688	5463.07	647.98	10.24	15.1717	10463.7	6244.84	11526	16700
Hubei	2020	897	7974.39	3086.04	267.32	9.3143	5.8039	4626.07	3492.54	6160.1	18590
Hunan	2020	836	8400.13	3192.9	223.73	10.145	8.3005	6588.95	3364.77	7295.58	21180
Guangdong	2020	767	4451.81	1776.46	219.8	8.3217	4.2558	2495.43	3769.26	12624	18000
Guangxi	2020	866	6107.32	1731.03	247.85	6.6026	4.8712	3901.4	3268.8	5718	23600
Hainan	2020	171	676.86	292.21	42.61	1.9747	3.058	615.57	874.81	953.26	3400
Chongqing	2020	378	3372.54	698.32	89.83	1.6205	4.1694	1497.99	1596.13	3412.71	8230
Sichuan	2020	1542	9849.89	2992.24	210.82	4.213	11.8818	4754	4701.88	8371	48140
Guizhou	2020	634	5475.35	1165.49	78.78	0.8423	4.5411	2582.36	2781.8	3858	17600
Yunnan	2020	1226	6989.67	1978.07	196.65	4.4846	12.1558	2786.75	2902.24	4722	38330
Shaanxi	2020	632	4160.85	1336.81	201.91	1.1951	4.4724	2387.96	2807.07	3955	20560
Gansu	2020	597	3931.82	1338.6	80.36	4.0312	15.2956	2289.53	1423.85	2501	45440
Qinghai	2020	71	571.42	219.25	5.45	0.1233	0.7378	491.41	188.6	592.79	72230
Ningxia	2020	83	1174.23	552.53	38.06	0.2174	1.6388	644.09	397.91	720.932	6640
Xinjiang	2020	460	6280.01	4893.35	248.23	2.1823	25.9674	2929.44	2936.33	2590	166000
Beijing	2021	27	103.08	109.35	6.3	0.2334	0.7174	121.2	122.98	2188.6	1680
Tianjin	2021	34	420.75	297.43	15.7	0.1742	0.7139	372.5	258.39	1373	1130
Hebei	2021	777	8101.87	4479	276.9	5.2691	10.2039	8096.8	3645.02	7448	18770
Shanxi	2021	401	3531.26	1516.55	105.6	2.3594	4.789	1654.2	1223.14	3480.48	15630
Inner Mongoria	2021	422	8926.61	3219.93	241.9	2.6692	10.026	4239.4	1879.55	2400	118300
Liaoning	2021	600	4270.08	1603.33	135	4.3386	11.4384	2552.6	2222.54	4152.1	14590
Jilin	2021	454	6221.05	1903.59	223	4.5139	4.7651	4149.2	1302.91	2559.6	18740
Heilongjiang	2021	516	15009.8	6212.76	239	5.709	6.1009	6912.1	4099.55	3125	47300
Shanghai	2021	25	247.72	165.18	6.6	0.2384	1.1712	102.7	144.94	2489.43	630
Jiangsu	2021	630	7512.99	4220.75	275.6	6.3547	10.5775	5148.2	4426.06	3273.6	10260
Zhejiang	2021	206	2008.69	1419.64	68.3	3.4563	6.9687	1773.7	1697.86	1764.71	10200
Anhui	2021	779	8887.32	4672.12	284.7	7.5993	10.2605	6924.3	2802.93	6113	13970
Fujian	2021	301	1638.93	1105.84	96.6	4.1689	4.6304	1270.5	1906.02	4187	12310
Jiangxi	2021	424	5669.57	2039.82	108.6	5.1629	5.2196	2695.4	1796.31	4517.4	16700
Shandong	2021	1316	10879	5285.35	371	10.823	25.9678	11186.1	5814.56	10191	15380
Henan	2021	1172	14673	5463.07	624.7	9.7432	14.0352	10650.2	6564.83	11533	16700
Hubei	2021	881	7979.39	3130.57	262.6	9.0468	5.7268	4731.5	3912.47	6142.8	18590
Hunan	2021	801	8425.56	3191.72	219.1	9.1114	7.9094	6676.4	3532.87	7246.26	21180
Guangdong	2021	753	4482.24	1776.51	212.9	7.744	4.3027	2524.5	3951.14	12684	18000
Guangxi	2021	842	6068.98	1746.68	251.9	6.4233	4.5404	3886.3	3690.73	5733	23600
Hainan	2021	169	677.14	292.21	40.8	1.8729	3.4246	630.8	1049.56	973.26	3400
Chongqing	2021	366	3372.61	698.43	89.1	1.6038	4.1159	1532.5	1759.89	3414.66	8230
Sichuan	2021	1506	9886.51	3026.19	207.2	4.0974	11.6968	4833.9	5089.48	8372	48140
Guizhou	2021	618	5471.24	1167.89	76	0.7048	4.4224	2705.4	3123.71	3852	17600
Yunnan	2021	1187	6991.98	2020.16	187.3	4.1104	11.7326	2838.9	3441.47	4690	38330
Shaanxi	2021	611	4157.04	1325.69	200.7	1.1643	4.4294	2431.2	3035.65	3954	20560
Gansu	2021	580	3966.7	1342.05	77.1	2.8107	17.0728	2384.8	1623.21	2490	45440
Qinghai	2021	69	569.23	219.75	4.9	0.1069	0.7159	493.3	204.73	594	72230
Ningxia	2021	81	1169.87	561.15	37.5	0.2204	1.7958	653.8	412.7	725	6640
Xinjiang	2021	455	6254.26	4886.23	240.7	2.0388	26.1479	2995.9	3488.99	2589	166000
link:https://www.stats.gov.cn/sj/ndsj/
